# Supplementary material for: Helicobacter Pylori-Induced Gastric Infections: From Pathogenesis to Novel Therapeutic Approaches Using Silver Nanoparticles
Source: Pharmaceutics. 2022 Jul 14;14(7):1463. doi: 10.3390/pharmaceutics14071463 (PMC9318142; doi:10.3390/pharmaceutics14071463)
Supplement: Supplementary file 1 [file pharmaceutics-14-01463-s001.zip]

Archive with 1 entries (1 files):
- pharmaceutics-1777085-supplementary.pdf
